# Supplementary material for: Sugar Treatments Can Induce AcLEAFY COTYLEDON1 Expression and Trigger the Accumulation of Storage Products during Prothallus Development of Adiantum capillus-veneris
Source: Front Plant Sci. 2017 Apr 21;8:541. doi: 10.3389/fpls.2017.00541 (PMC5399092; doi:10.3389/fpls.2017.00541)
Supplement: Supplementary file 1 [file Table_1.XLSX]

## Sheet: Sheet1
Supplementary Table 1: Primer sets used for qRT-PCR assay
Gene	Primer sets (5'-3')
AcLEC1	GTCGCACCATAACGGCAGA
	GACGGTCGCATGGAAGACA
AcCRY2	AGTTTGAAGCAAGTATGTGCAATT
	CATTCACACAACTCTCCTGATGTT
AcCRU	GTGGTCGTTAGCACGGAGAA
	AGCCGAAAGAAGCAGTTGGG
AcFAE1	AAAGGGCGGGGATCAAGCGA
	ACCAGGGAGGACATAAACAG
AcSPS	CCAGCTCGATTTGAGGATGG
	AGAGGAAAGGGGAAGACGCC
