# Supplementary material for: Sugar Treatments Can Induce AcLEAFY COTYLEDON1 Expression and Trigger the Accumulation of Storage Products during Prothallus Development of Adiantum capillus-veneris
Source: Front Plant Sci. 2017 Apr 21;8:541. doi: 10.3389/fpls.2017.00541 (PMC5399092; doi:10.3389/fpls.2017.00541)
Supplement: Supplementary file 2 [file Table_2.XLSX]

## Sheet: Sheet1
Supplementary Table 2: Similarity analysis of storage reserves accumulation related genes between A. capillus-veneris and A. thaliana
A.thaliana		A.capillus-veneris
Gene	Annotation	GenBank Acc.	Identities	Positives	Expect
AT4G34520	Fatty Acid Elongase 1 (FAE1)	DK953712	0.58	0.75	4e-89
AT1G04920	Sucrose-Phosphate Synthase (SPS)	BP916605	0.67	0.77	3e-58
AT1G03880	CRUCIFERIN 2 (CRU2)	BP919391	0.67	0.81	4e-75
